# Supplementary material for: Genomic Surveillance of SARS-CoV-2 in the Southern Province of Zambia: Detection and Characterization of Alpha, Beta, Delta, and Omicron Variants of Concern
Source: Viruses. 2022 Aug 24;14(9):1865. doi: 10.3390/v14091865 (PMC9504048; doi:10.3390/v14091865)
Supplement: Supplementary file 1 [file viruses-14-01865-s001.zip]

Archive with 3 entries (3 files):
- Edited-Supplementary Materials-SARS-CoV-2 Manuscript.pdf
- Supplementary Table S3_Primer sequences.xlsx
- Supplementary Table S4_Primers_mapping.pdf
