# Supplementary material for: Genomic Surveillance of SARS-CoV-2 in the Southern Province of Zambia: Detection and Characterization of Alpha, Beta, Delta, and Omicron Variants of Concern
Source: Viruses. 2022 Aug 24;14(9):1865. doi: 10.3390/v14091865 (PMC9504048; doi:10.3390/v14091865)
Supplement: Supplementary file 1 [file viruses-14-01865-s001.zip › Supplementary Table S3_Primer sequences.xlsx]

## Sheet: Sheet1
			Supplementary Materials
Table S3:	Primer sequence
Primer #	Name	Simple name	Sequence	%GC	Tm	Binds	1	Pair	Pool
1	COV2-ZM20-87 F	1_F	ACCAACTTTCGATCTCTTGTAG	0.409091	55.9	87	(1_F) ACCAACTTTCGATCTCTTGTAG,	1	A
2	COV2-ZM20-484 R	2_R	ACTTCTACTAAGCCACAAGTGC	0.454545	58.3	484	(2_R) ACTTCTACTAAGCCACAAGTGC,
3	COV2-ZM20-950 F	3_F	TTCATGCACTTTGTCCGAAC	0.45	56.9	950	(3_F) TTCATGCACTTTGTCCGAAC,	2	B
4	COV2-ZM20-1043 R	4_R	CGTGTACCAAGCAATTTCATG	0.428571	56.1	1043	(4_R) CGTGTACCAAGCAATTTCATG,	1	A
5	COV2-ZM20-1776 F	5_F	TTTGTGGAAACTGTGAAAGG	0.4	54.2	1776	(5_F) TTTGTGGAAACTGTGAAAGG,	3	A
6	COV2-ZM20-1926 R	6_R	CAAATGCATAAAGAGGACTCAG	0.409091	55.2	1926	(6_R) CAAATGCATAAAGAGGACTCAG,	2	B
7	COV2-ZM20-2605 F	7_F	TACAACCATTAGAACAACCTACT	0.347826	55	2605	(7_F) TACAACCATTAGAACAACCTACT,	4	B
8	COV2-ZM20-2764 R	8_R	TTGAGTGTGAAGGTATTGTTTG	0.363636	54.9	2764	(8_R) TTGAGTGTGAAGGTATTGTTTG,	3	A
9	COV2-ZM20-3488 F	9_F	TGTTAATGCAGCCAATGTTTAC	0.363636	55.9	3488	(9_F) TGTTAATGCAGCCAATGTTTAC,	5	A
10	COV2-ZM20-3608 R	10_R	AAGTGGTCCATTAGTAGCTATG	0.409091	55.1	3608	(10_R) AAGTGGTCCATTAGTAGCTATG,	4	B
11	COV2-ZM20-4319 F	11_F	AAATGGTTACACTGTAGAGGAG	0.409091	55.2	4319	(11_F) AAATGGTTACACTGTAGAGGAG,	6	B
12	COV2-ZM20-4483 R	12_R	ATTAATTTGCGTGTTTCTTCTGC	0.347826	56.9	4483	(12_R) ATTAATTTGCGTGTTTCTTCTGC,	5	A
13	COV2-ZM20-5178 F	13_F	TTACCTAATGATGACACTCTACG	0.391304	55.4	5178	(13_F) TTACCTAATGATGACACTCTACG,	7	A
14	COV2-ZM20-5305 R	14_R	CCATTAACTTGTGGGTATTTCC	0.409091	55	5305	(14_R) CCATTAACTTGTGGGTATTTCC,	6	B
15	COV2-ZM20-5965 F	15_F	AATTGGATGGTGTTGTTTGTAC	0.363636	55.4	5965	(15_F) AATTGGATGGTGTTGTTTGTAC,	8	B
16	COV2-ZM20-6176 R	16_R	CTCTTGAAGCAGGTTTCTTATAAC	0.375	55.8	6176	(16_R) CTCTTGAAGCAGGTTTCTTATAAC,	7	A
17	COV2-ZM20-6802 F	17_F	ACCGTGTTTGTACTAATTATATGCC	0.36	57.5	6802	(17_F) ACCGTGTTTGTACTAATTATATGCC,	9	A
18	COV2-ZM20-6938 R	18_R	ACCGACACTCTTAACAGTATTC	0.409091	55.6	6938	(18_R) ACCGACACTCTTAACAGTATTC,	8	B
19	COV2-ZM20-7567 F	19_F	GAGCAACAAGAGTCGAATGTAC	0.454545	57.4	7567	(19_F) GAGCAACAAGAGTCGAATGTAC,	10	B
20	COV2-ZM20-7734 R	20_R	AGTCTCTCGCAACTTCATCAC	0.47619	58	7734	(20_R) AGTCTCTCGCAACTTCATCAC,	9	A
21	COV2-ZM20-8454 F	21_F	TGGAACGTTAAAGATTTCATGTC	0.347826	55.5	8454	(21_F) TGGAACGTTAAAGATTTCATGTC,	11	A
22	COV2-ZM20-8565 R	22_R	CTTGTCTAGTAGTTGCACATGTC	0.434783	57.2	8565	(22_R) CTTGTCTAGTAGTTGCACATGTC,	10	B
23	COV2-ZM20-9255 F	23_F	GATTCTGAGTACTGTAGGCACG	0.5	58.3	9255	(23_F) GATTCTGAGTACTGTAGGCACG,	12	B
24	COV2-ZM20-9392 R	24_R	ATTTACAGCATCTACACCACAG	0.409091	56.2	9392	(24_R) ATTTACAGCATCTACACCACAG,	11	A
25	COV2-ZM20-10074 F	25_F	CCACAAACCTCTATCACCTCAG	0.5	58.1	10074	(25_F) CCACAAACCTCTATCACCTCAG,	13	A
26	COV2-ZM20-10206 R	26_R	CATCAAGCCAAAGACCGTTAAG	0.454545	57.9	10206	(26_R) CATCAAGCCAAAGACCGTTAAG,	12	B
27	COV2-ZM20-10864 F	27_F	TTTCTGCTCAAACTGGAATTGC	0.409091	58	10864	(27_F) TTTCTGCTCAAACTGGAATTGC,	14	B
28	COV2-ZM20-11022 R	28_R	GGAAAGTAACACCTGAGCATTG	0.454545	57.6	11022	(28_R) GGAAAGTAACACCTGAGCATTG,	13	A
29	COV2-ZM20-11716 F	29_F	TCAACCGCTACTTTAGACTGAC	0.454545	57.8	11716	(29_F) TCAACCGCTACTTTAGACTGAC,	15	A
30	COV2-ZM20-11841 R	30_R	TGTTGAGTTTGAAGGCATCTATG	0.391304	57.1	11841	(30_R) TGTTGAGTTTGAAGGCATCTATG,	14	B
31	COV2-ZM20-12500 F	31_F	AATACCTCTTACAACAGCAGCC	0.454545	58.4	12500	(31_F) AATACCTCTTACAACAGCAGCC,	16	B
32	COV2-ZM20-12734 R	32_R	TAATTTGACAGCAGAATTGGCC	0.409091	57.5	12734	(32_R) TAATTTGACAGCAGAATTGGCC,	15	A
33	COV2-ZM20-13379 F	33_F	AACTTGTGCTAATGACCCTGTG	0.454545	58.9	13379	(33_F) AACTTGTGCTAATGACCCTGTG,	17	A
34	COV2-ZM20-13550 R	34_R	TAAGACGGGCTGCACTTACAC	0.52381	60.3	13550	(34_R) TAAGACGGGCTGCACTTACAC,	16	B
35	COV2-ZM20-14262 F	35_F	TTGACACTGACTTAACAAAGCC	0.409091	57.1	14262	(35_F) TTGACACTGACTTAACAAAGCC,	18	B
36	COV2-ZM20-14383 R	36_R	ATTTGGGTGGTATGTCTGATCC	0.454545	57.8	14383	(36_R) ATTTGGGTGGTATGTCTGATCC,	17	A
37	COV2-ZM20-15088 F	37_F	ACGTAATGTCATCCCTACTATAACTC	0.384615	57.9	15088	(37_F) ACGTAATGTCATCCCTACTATAACTC,	19	A
38	COV2-ZM20-15271 R	38_R	TTTGCTTGTTCCAATTACTACAG	0.347826	55.4	15271	(38_R) TTTGCTTGTTCCAATTACTACAG,	18	B
39	COV2-ZM20-15971 F	39_F	GTGTACCTTCCTTACCCAGATC	0.5	57.6	15971	(39_F) GTGTACCTTCCTTACCCAGATC,	20	B
40	COV2-ZM20-16137 R	40_R	TGAAAGACATCAGCATACTCCTG	0.434783	58.2	16137	(40_R) TGAAAGACATCAGCATACTCCTG,	19	A
41	COV2-ZM20-16900 F	41_F	CTATGGTGATGCTGTTGTTTACC	0.434783	57.8	16900	(41_F) CTATGGTGATGCTGTTGTTTACC,	21	A
42	COV2-ZM20-17032 R	42_R	TCTAACATAGTGCTCTTGTGGC	0.454545	58.1	17032	(42_R) TCTAACATAGTGCTCTTGTGGC,	20	B
43	COV2-ZM20-17781 F	43_F	AATTCCTTACACGTAACCCTGC	0.454545	58.7	17781	(43_F) AATTCCTTACACGTAACCCTGC,	22	B
44	COV2-ZM20-17909 R	44_R	ATTCTGAGCCCTGTGATGAATC	0.454545	58.2	17909	(44_R) ATTCTGAGCCCTGTGATGAATC,	21	A
45	COV2-ZM20-18563 F	45_F	CCTTGGAATGTAGTGCGTATAAAG	0.416667	57.7	18563	(45_F) CCTTGGAATGTAGTGCGTATAAAG,	23	A
46	COV2-ZM20-18725 R	46_R	TATCACATAGACAACAGGTGCG	0.454545	58.2	18725	(46_R) TATCACATAGACAACAGGTGCG,	22	B
47	COV2-ZM20-19316 F	47_F	CTTAACTTGCCTGGTTGTGATG	0.454545	57.8	19316	(47_F) CTTAACTTGCCTGGTTGTGATG,	24	B
48	COV2-ZM20-19543 R	48_R	ACAGACAGCACCACCTAAATTG	0.454545	58.9	19543	(48_R) ACAGACAGCACCACCTAAATTG,	23	A
49	COV2-ZM20-20133 F	49_F	CTGTAGGTCCCAAACAAGCTAG	0.5	58.4	20133	(49_F) CTGTAGGTCCCAAACAAGCTAG,	25	A
50	COV2-ZM20-20306 R	50_R	CAATTTCCATTTGACTCCTGGG	0.454545	57.5	20306	(50_R) CAATTTCCATTTGACTCCTGGG,	24	B
51	COV2-ZM20-20885 F	51_F	TTAGCTGTACCCTATAATATGAGAG	0.36	55	20885	(51_F) TTAGCTGTACCCTATAATATGAGAG,	26	B
52	COV2-ZM20-21064 R	52_R	TACAGTTGCACAATCACCAATC	0.409091	57.2	21064	(52_R) TACAGTTGCACAATCACCAATC,	25	A
53	COV2-ZM20-21668 F	53_F	TACAACCAGAACTCAATTACCC	0.409091	55.7	21668	(53_F) TACAACCAGAACTCAATTACCC,	27	A
54	COV2-ZM20-21815 R	54_R	AGCATGGAACCAAGTAACATTG	0.409091	57.2	21815	(54_R) AGCATGGAACCAAGTAACATTG,	26	B
55	COV2-ZM20-22495 F	55_F	ACCCTCTCTCAGAAACAAAGTG	0.454545	57.9	22495	(55_F) ACCCTCTCTCAGAAACAAAGTG,	28	B
56	COV2-ZM20-22661 R	56_R	AGATGCAAATCTGGTGGCG	0.526316	58.5	22661	(56_R) AGATGCAAATCTGGTGGCG,	27	A
57	COV2-ZM20-23349 F	57_F	CCACAGACACTTGAGATTCTTG	0.454545	57	23349	(57_F) CCACAGACACTTGAGATTCTTG,	29	A
58	COV2-ZM20-23530 R	58_R	CCTGTAGAATAAACACGCCAAG	0.454545	57.4	23530	(58_R) CCTGTAGAATAAACACGCCAAG,	28	B
59	COV2-ZM20-24129 F	59_F	GATTGCCTTGGTGATATTGCTG	0.454545	58	24129	(59_F) GATTGCCTTGGTGATATTGCTG,	30	B
60	COV2-ZM20-24306 R	60_R	ATGGTATTTGTAATGCAGCACC	0.409091	57.3	24306	(60_R) ATGGTATTTGTAATGCAGCACC,	29	A
61	COV2-ZM20-24947 F	61_F	ACCACAAATCATTACTACAGACAAC	0.36	57.6	24947	(61_F) ACCACAAATCATTACTACAGACAAC,	31	A
62	COV2-ZM20-25128 R	62_R	TGCCAGAGATGTCACCTAAATC	0.454545	57.9	25128	(62_R) TGCCAGAGATGTCACCTAAATC,	30	B
63	COV2-ZM20-25689 F	63_F	ACTTGCTGTTGTTGTTTGTAAC	0.363636	56.2	25689	(63_F) ACTTGCTGTTGTTGTTTGTAAC,	32	B
64	COV2-ZM20-25909 R	64_R	GTCGTAACAATTAGTATGCCAGC	0.434783	57.9	25909	(64_R) GTCGTAACAATTAGTATGCCAGC,	31	A
65	COV2-ZM20-26495 F	65_F	TCTTCTAGAGTTCCTGATCTTCTG	0.416667	57	26495	(65_F) TCTTCTAGAGTTCCTGATCTTCTG,	33	A
66	COV2-ZM20-26643 R	66_R	TACTAGGTTCCATTGTTCAAGG	0.409091	55.5	26643	(66_R) TACTAGGTTCCATTGTTCAAGG,	32	B
67	COV2-ZM20-27256 F	67_F	GTTTCATCTCGTTGACTTTCAGG	0.434783	58	27256	(67_F) GTTTCATCTCGTTGACTTTCAGG,	34	B
68	COV2-ZM20-27488 R	68_R	AAGTAGCGAGTGTTATCAGTGC	0.454545	58.5	27488	(68_R) AAGTAGCGAGTGTTATCAGTGC,	33	A
69	COV2-ZM20-28124 F	69_F	TGTGCSTGGATGAGGCTGGTTC	0.545455	64.8 - 65.3	28124	(69_F) TGTGCSTGGATGAGGCTGGTTC,	35	A
70	COV2-ZM20-28294 R	70_R	CAACACGAACGTCATGATACTC	0.454545	57.5	28294	(70_R) CAACACGAACGTCATGATACTC,	34	B
71	COV2-ZM20-28907 F	71_F	AAGAAATTCAACTCCAGGCAGC	0.454545	59.4	28907	(71_F) AAGAAATTCAACTCCAGGCAGC,	36	B
72	COV2-ZM20-29082 R	72_R	CAGCAGCAGATTTCTTAGTGAC	0.454545	57.4	29082	(72_R) CAGCAGCAGATTTCTTAGTGAC,	35	A
73	COV2-ZM20-29321 F	73_F	CTACACAGGTGCCATCAAATTG	0.454545	57.9	29321	(73_F) CTACACAGGTGCCATCAAATTG,
74	COV2-ZM20-29866 R	74_R	TTTACACATTAGGGCTCTTCC	0.428571	55.3	29866	(74_R) TTTACACATTAGGGCTCTTCC,	36	B
	Fwd	Rev	Product Size (bp)
1	COV2-ZM20-87 F	COV2-ZM20-1043 R	956
2	COV2-ZM20-950 F	COV2-ZM20-1926 R	976
3	COV2-ZM20-1776 F	COV2-ZM20-2764 R	988
4	COV2-ZM20-2605 F	COV2-ZM20-3608 R	1003
5	COV2-ZM20-3488 F	COV2-ZM20-4483 R	995
6	COV2-ZM20-4319 F	COV2-ZM20-5305 R	986
7	COV2-ZM20-5178 F	COV2-ZM20-6176 R	998
8	COV2-ZM20-5965 F	COV2-ZM20-6938 R	973
9	COV2-ZM20-6802 F	COV2-ZM20-7734 R	932
10	COV2-ZM20-7567 F	COV2-ZM20-8565 R	998
11	COV2-ZM20-8454 F	COV2-ZM20-9392 R	938
12	COV2-ZM20-9255 F	COV2-ZM20-10206 R	951
13	COV2-ZM20-10074 F	COV2-ZM20-11022 R	948
14	COV2-ZM20-10864 F	COV2-ZM20-11841 R	977
15	COV2-ZM20-11716 F	COV2-ZM20-12734 R	1018
16	COV2-ZM20-12500 F	COV2-ZM20-13550 R	1050
17	COV2-ZM20-13379 F	COV2-ZM20-14383 R	1004
18	COV2-ZM20-14262 F	COV2-ZM20-15271 R	1009
19	COV2-ZM20-15088 F	COV2-ZM20-16137 R	1049
20	COV2-ZM20-15971 F	COV2-ZM20-17032 R	1061
21	COV2-ZM20-16900 F	COV2-ZM20-17909 R	1009
22	COV2-ZM20-17781 F	COV2-ZM20-18725 R	944
23	COV2-ZM20-18563 F	COV2-ZM20-19543 R	890
24	COV2-ZM20-19316 F	COV2-ZM20-20306 R	990
25	COV2-ZM20-20133 F	COV2-ZM20-21064 R	931
26	COV2-ZM20-20885 F	COV2-ZM20-21815 R	930
27	COV2-ZM20-21668 F	COV2-ZM20-22661 R	993
28	COV2-ZM20-22495 F	COV2-ZM20-23530 R	1035
29	COV2-ZM20-23349 F	COV2-ZM20-24306 R	957
30	COV2-ZM20-24129 F	COV2-ZM20-25128 R	999
31	COV2-ZM20-24947 F	COV2-ZM20-25909 R	962
32	COV2-ZM20-25689 F	COV2-ZM20-26643 R	954
33	COV2-ZM20-26495 F	COV2-ZM20-27488 R	993
34	COV2-ZM20-27256 F	COV2-ZM20-28294 R	1038
35	COV2-ZM20-28124 F	COV2-ZM20-29082 R	958
36	COV2-ZM20-28907 F	COV2-ZM20-29866 R	959
